# Supplementary material for: Scaffold coupling: ERK activation by trans-phosphorylation across different scaffold protein species
Source: Sci Adv. 2023 Feb 15;9(7):eadd7969. doi: 10.1126/sciadv.add7969 (PMC9931222; doi:10.1126/sciadv.add7969)
Supplement: Supplementary file 2 — Table S1 [file sciadv.add7969_table_s1.zip]

Archive with 1 entries (1 files):
- sciadv.add7969_table_s1.xlsx
