# Supplementary material for: Scaffold coupling: ERK activation by trans-phosphorylation across different scaffold protein species
Source: Sci Adv. 2023 Feb 15;9(7):eadd7969. doi: 10.1126/sciadv.add7969 (PMC9931222; doi:10.1126/sciadv.add7969)
Supplement: Supplementary file 2 — Table S1 [file sciadv.add7969_table_s1.zip › sciadv.add7969_table_s1.xlsx]

## Sheet: KSR1&IQGAP1 DEA
Datasets summary						DEA outcomes				Annotations	More info
Study ID	Tumor type	N (normal samples)	N (tumor samples)	Tumor category	Technology	KSR1 log2(FC)	KSR1 FDR	IQGAP1 log2(FC)	IQGAP1 FDR		GEO link	PUBMED link
TCGA-LUAD	LUAD	59	515	Primary Tumor	RNAseq	NA	NA	NA	NA	DEA performed	NA	NA
TCGA-PAAD	PAAD	4	178	Primary Tumor	RNAseq	NA	NA	NA	NA	No DEA performed: low proportion of normal samples	NA	NA
TCGA-READ	READ	10	94	Primary Tumor	RNAseq	NA	NA	NA	NA	DEA performed	NA	NA
TCGA-COAD	COAD	41	285	Primary Tumor	RNAseq	NA	NA	NA	NA	DEA performed	NA	NA
TCGA-SKCM	SKCM	1	368	Metastatic	RNAseq	NA	NA	NA	NA	No DEA performed: low proportion of normal samples	NA	NA
GSE75037	LUAD	83	83	Primary Tumor	Microarray (GPL6884)	NA	NA	NA	NA	DEA performed	https://www.ncbi.nlm.nih.gov/geo/query/acc.cgi?acc=GSE75037	https://pubmed.ncbi.nlm.nih.gov/27354471/
GSE7670	LUAD	27	27	Primary Tumor	Microarray (GPL96)	NA	NA	NA	NA	DEA performed	https://www.ncbi.nlm.nih.gov/geo/query/acc.cgi?acc=GSE7670	https://pubmed.ncbi.nlm.nih.gov/17540040/
GSE40791	LUAD	100	93	Primary Tumor	Microarray (GPL570)	NA	NA	NA	NA	DEA performed	https://www.ncbi.nlm.nih.gov/geo/query/acc.cgi	https://pubmed.ncbi.nlm.nih.gov/23187126/
GSE32863	LUAD	58	58	Primary Tumor	Microarray (GPL6884)	NA	NA	NA	NA	DEA performed	https://www.ncbi.nlm.nih.gov/geo/query/acc.cgi	https://pubmed.ncbi.nlm.nih.gov/22613842/
GSE43458	LUAD	30	80	Primary Tumor	Microarray (GPL6244)	NA	NA	NA	NA	DEA performed	https://www.ncbi.nlm.nih.gov/geo/query/acc.cgi	https://pubmed.ncbi.nlm.nih.gov/23659968/
GSE10072	LUAD	49	58	Primary Tumor	Microarray (GPL96)	NA	NA	NA	NA	DEA performed	https://www.ncbi.nlm.nih.gov/geo/query/acc.cgi	https://pubmed.ncbi.nlm.nih.gov/18297132/
GSE9348	CRC	12	70	Primary Tumor;Metastatic	Microarray (GPL570)	1.09	1.8e-07	-0.83	0.004	DEA performed	https://www.ncbi.nlm.nih.gov/geo/query/acc.cgi	https://pubmed.ncbi.nlm.nih.gov/20143136/
GSE39582	COAD	19	566	Primary Tumor	Microarray (GPL570)	NA	NA	NA	NA	DEA performed	https://www.ncbi.nlm.nih.gov/geo/query/acc.cgi	https://pubmed.ncbi.nlm.nih.gov/23700391/
GSE32323	COAD	17	17	Primary Tumor	Microarray (GPL570)	NA	NA	0.73	0.0005	DEA performed	https://www.ncbi.nlm.nih.gov/geo/query/acc.cgi	https://pubmed.ncbi.nlm.nih.gov/22399497/
GSE16515	PAAD	16	36	Primary Tumor	Microarray (GPL570)	-0.72	0.0121537	0.64	0.00371845	DEA performed;IQGAP1 Probe 200791_s_at	https://www.ncbi.nlm.nih.gov/geo/query/acc.cgi	https://pubmed.ncbi.nlm.nih.gov/23936393/
GSE16515	PAAD	16	36	Primary Tumor	Microarray (GPL570)	-0.72	0.0121537	0.75	0.00269794	DEA performed;IQGAP1 Probe 210840_s_at	https://www.ncbi.nlm.nih.gov/geo/query/acc.cgi	https://pubmed.ncbi.nlm.nih.gov/23936393/
GSE16515	PAAD	16	36	Primary Tumor	Microarray (GPL570)	-0.72	0.0121537	1	0.00376772	DEA performed;IQGAP1 Probe 213446_s_at	https://www.ncbi.nlm.nih.gov/geo/query/acc.cgi	https://pubmed.ncbi.nlm.nih.gov/23936393/
GSE15471	PAAD	36	36	Primary Tumor	Microarray (GPL570)	-0.89	2.4199e-07	1.02	3.6724e-10	DEA performed;IQGAP1 Probe 210840_s_at	https://www.ncbi.nlm.nih.gov/geo/query/acc.cgi	https://pubmed.ncbi.nlm.nih.gov/28881803/
GSE15471	PAAD	36	36	Primary Tumor	Microarray (GPL570)	-0.89	2.4199e-07	1.08	7.23643e-09	DEA performed;IQGAP1 Probe 200791_s_at	https://www.ncbi.nlm.nih.gov/geo/query/acc.cgi	https://pubmed.ncbi.nlm.nih.gov/28881803/
GSE15471	PAAD	36	36	Primary Tumor	Microarray (GPL570)	-0.89	2.4199e-07	1.03	2.39e-05	DEA performed;IQGAP1 Probe 213446_s_at	https://www.ncbi.nlm.nih.gov/geo/query/acc.cgi	https://pubmed.ncbi.nlm.nih.gov/28881803/
GSE28735	PAAD	45	45	Primary Tumor	Microarray (GPL6244)	NA	NA	NA	NA	DEA performed	https://www.ncbi.nlm.nih.gov/geo/query/acc.cgi	https://pubmed.ncbi.nlm.nih.gov/23918603/
LEGEND: LUAD (Lung Adenocarcinoma) | PAAD (Pancreatic Adenocarcinoma) | COAD (Colon Adenocarcinoma) | READ (Rectal Adenocarcinoma) | SKCM (Skin Cutaneous Melanoma) | CRC (Colo-Rectal Adenocarcinoma) | DEA (Differential Expression Analysis) | GEO (Gene Expression Omnibus database) | TCGA (The Cancer Genome Atlas database) | log2(FC) (Differential expression fold-change between tumor vs. normal sam…

## Sheet: GSE16515 DEA
ID	GB_ACC	Species,Scientific,Name	Annotation,Date	Sequence,Type	Sequence,Source	Target,Description	Representative,Public,ID	Gene,Title	Gene,Symbol	ENTREZ_GENE_ID	RefSeq,Transcript,ID	logFC	P,VALUE	FDR
1553491_at	NM_173598	Homo sapiens	Oct 6, 2014	Consensus sequence	GenBank	gb:NM_173598,1 /DB_XREF=gi:27734770 /TID=Hs2,375836,1 /CNT=2 /FEA=FLmRNA /TIER=FL /STK=1 /LL=283455 /UG_GENE=FLJ25965 /UG=Hs,375836 /UG_TITLE=hypothetical protein FLJ25965 /DEF=Homo sapiens hypothetical protein FLJ25965 (FLJ25965), mRNA, /FL=gb:NM_173598,1	NM_173598	kinase suppressor of ras 2	KSR2	283455	NM_173598 /// XM_006719357	-0.12027	0.0084133	0.0154794
1569061_at	BC033549	Homo sapiens	Oct 6, 2014	Consensus sequence	GenBank	gb:BC033549,1 /DB_XREF=gi:23958844 /TID=Hs2,133294,1 /CNT=15 /FEA=mRNA /TIER=ConsEnd /STK=0 /UG=Hs,133294 /UG_TITLE=Homo sapiens, clone IMAGE:4826963, mRNA /DEF=Homo sapiens, clone IMAGE:4826963, mRNA,	BC033549	IQ motif containing GTPase activating protein 3	IQGAP3	128239	NM_178229	-0.249487	0.164663	0.176424
1569062_s_at	BC033549	Homo sapiens	Oct 6, 2014	Consensus sequence	GenBank	gb:BC033549,1 /DB_XREF=gi:23958844 /TID=Hs2,133294,1 /CNT=15 /FEA=mRNA /TIER=ConsEnd /STK=0 /UG=Hs,133294 /UG_TITLE=Homo sapiens, clone IMAGE:4826963, mRNA /DEF=Homo sapiens, clone IMAGE:4826963, mRNA,	BC033549	IQ motif containing GTPase activating protein 3	IQGAP3	128239	NM_178229	-0.0752977	0.0262093	0.0357399
200791_s_at	NM_003870	Homo sapiens	Oct 6, 2014	Exemplar sequence	GenBank	gb:NM_003870,1 /DB_XREF=gi:4506786 /GEN=IQGAP1 /FEA=FLmRNA /CNT=327 /TID=Hs,1742,0 /TIER=FL+Stack /STK=68 /UG=Hs,1742 /LL=8826 /DEF=Homo sapiens IQ motif containing GTPase activating protein 1 (IQGAP1), mRNA, /PROD=IQ motif containing GTPase activating protein 1 /FL=gb:L33075,1 gb:NM_003870,1	NM_003870	IQ motif containing GTPase activating protein 1	IQGAP1	8826	NM_003870 /// XM_005254984	0.649209	0.000991586	0.00371845
203474_at	NM_006633	Homo sapiens	Oct 6, 2014	Exemplar sequence	GenBank	gb:NM_006633,1 /DB_XREF=gi:5729886 /GEN=IQGAP2 /FEA=FLmRNA /CNT=98 /TID=Hs,78993,0 /TIER=FL+Stack /STK=32 /UG=Hs,78993 /LL=10788 /DEF=Homo sapiens IQ motif containing GTPase activating protein 2 (IQGAP2), mRNA, /PROD=IQ motif containing GTPase activating protein 2 /FL=gb:U51903,1 gb:NM_006633,1	NM_006633	IQ motif containing GTPase activating protein 2	IQGAP2	10788	NM_001285460 /// NM_001285461 /// NM_001285462 /// NM_006633 /// XM_005248409 /// XM_005248410 /// XM_005248411 /// XM_005248413 /// XM_005248414 /// XM_006714522	-0.533714	0.000162425	0.00121819
210840_s_at	D29640	Homo sapiens	Oct 6, 2014	Exemplar sequence	GenBank	gb:D29640,1 /DB_XREF=gi:473930 /GEN=KIAA0051 /FEA=FLmRNA /CNT=2 /TID=Hs,1742,1 /TIER=FL /STK=0 /UG=Hs,1742 /LL=8826 /UG_TITLE=IQ motif containing GTPase activating protein 1 /DEF=Human mRNA for KIAA0051 gene, complete cds, /FL=gb:D29640,1	D29640	IQ motif containing GTPase activating protein 1	IQGAP1	8826	NM_003870 /// XM_005254984	0.757653	0.000539587	0.00269794
213446_s_at	AI679073	Homo sapiens	Oct 6, 2014	Consensus sequence	GenBank	gb:AI679073 /DB_XREF=gi:4889255 /DB_XREF=tu71g05,x1 /CLONE=IMAGE:2256536 /FEA=EST /CNT=39 /TID=Hs,1742,2 /TIER=Stack /STK=9 /UG=Hs,1742 /LL=8826 /UG_GENE=IQGAP1 /UG_TITLE=IQ motif containing GTPase activating protein 1	AI679073	IQ motif containing GTPase activating protein 1	IQGAP1	8826	NM_003870 /// XM_005254984	1.00033	0.00125591	0.00376772
213767_at	U43586	Homo sapiens	Oct 6, 2014	Consensus sequence	GenBank	gb:U43586,1 /DB_XREF=gi:1171247 /GEN=KSR1 /FEA=mRNA /CNT=27 /TID=Hs,152094,0 /TIER=ConsEnd /STK=0 /UG=Hs,152094 /LL=8844 /UG_TITLE=kinase suppressor of ras /DEF=Human kinase suppressor of ras-1 (KSR1) mRNA, partial cds,	U43586	kinase suppressor of ras 1	KSR1	8844	NM_014238 /// XM_006722151 /// XM_006722152 /// XM_006722153 /// XM_006722154 /// XM_006722155 /// XM_006722156 /// XM_006722157 /// XM_006722158 /// XM_006722159	-0.0684238	0.0626492	0.0783115
213769_at	AA971768	Homo sapiens	Oct 6, 2014	Consensus sequence	GenBank	gb:AA971768 /DB_XREF=gi:3147058 /DB_XREF=op86c03,s1 /CLONE=IMAGE:1583716 /FEA=mRNA /CNT=27 /TID=Hs,152094,0 /TIER=Stack /STK=8 /UG=Hs,152094 /LL=8844 /UG_GENE=KSR /UG_TITLE=kinase suppressor of ras	AA971768	kinase suppressor of ras 1	KSR1	8844	NM_014238 /// XM_006722151 /// XM_006722152 /// XM_006722153 /// XM_006722154 /// XM_006722155 /// XM_006722156 /// XM_006722157 /// XM_006722158 /// XM_006722159	-0.195016	0.0180527	0.0270791
213770_at	U43586	Homo sapiens	Oct 6, 2014	Consensus sequence	GenBank	gb:U43586,1 /DB_XREF=gi:1171247 /GEN=KSR1 /FEA=mRNA /CNT=27 /TID=Hs,152094,0 /TIER=ConsEnd /STK=0 /UG=Hs,152094 /LL=8844 /UG_TITLE=kinase suppressor of ras /DEF=Human kinase suppressor of ras-1 (KSR1) mRNA, partial cds,	U43586	kinase suppressor of ras 1	KSR1	8844	NM_014238 /// XM_006722151 /// XM_006722152 /// XM_006722153 /// XM_006722154 /// XM_006722155 /// XM_006722156 /// XM_006722157 /// XM_006722158 /// XM_006722159	-0.104327	0.0837821	0.0966717
229538_s_at	AW271106	Homo sapiens	Oct 6, 2014	Consensus sequence	GenBank	gb:AW271106 /DB_XREF=gi:6658136 /DB_XREF=xr49a07,x1 /CLONE=IMAGE:2763444 /FEA=EST /CNT=54 /TID=Hs,133294,1 /TIER=ConsEnd /STK=0 /UG=Hs,133294 /UG_TITLE=ESTs	AW271106	IQ motif containing GTPase activating protein 3	IQGAP3	128239	NM_178229	2.14524	5.55492e-11	8.33237e-10
230551_at	AI692426	Homo sapiens	Oct 6, 2014	Consensus sequence	GenBank	gb:AI692426 /DB_XREF=gi:4969766 /DB_XREF=wd69c09,x1 /CLONE=IMAGE:2336848 /FEA=EST /CNT=10 /TID=Hs,107331,0 /TIER=Stack /STK=10 /UG=Hs,107331 /UG_TITLE=ESTs	AI692426	kinase suppressor of ras 2	KSR2	283455	NM_173598 /// XM_006719357	-0.282605	0.00928761	0.0154794
235252_at	AI090141	Homo sapiens	Oct 6, 2014	Consensus sequence	GenBank	gb:AI090141 /DB_XREF=gi:3429200 /DB_XREF=qb33e03,x1 /CLONE=IMAGE:1698076 /FEA=EST /CNT=13 /TID=Hs,169061,0 /TIER=ConsEnd /STK=5 /UG=Hs,169061 /UG_TITLE=ESTs, Weakly similar to protein kinase related to Raf protein kinases (M,musculus)	AI090141	kinase suppressor of ras 1	KSR1	8844	NM_014238 /// XM_006722151 /// XM_006722152 /// XM_006722153 /// XM_006722154 /// XM_006722155 /// XM_006722156 /// XM_006722157 /// XM_006722158 /// XM_006722159	-0.728293	0.0051123	0.0121537
241723_at	AA679303	Homo sapiens	Oct 6, 2014	Consensus sequence	GenBank	gb:AA679303 /DB_XREF=gi:2659825 /DB_XREF=zi28c10,s1 /CLONE=IMAGE:432114 /FEA=EST /CNT=4 /TID=Hs,272113,0 /TIER=ConsEnd /STK=3 /UG=Hs,272113 /UG_TITLE=ESTs, Highly similar to RasGAP-related protein (H,sapiens)	AA679303	IQ motif containing GTPase activating protein 2	IQGAP2	10788	NM_001285460 /// NM_001285461 /// NM_001285462 /// NM_006633 /// XM_005248409 /// XM_005248410 /// XM_005248411 /// XM_005248413 /// XM_005248414 /// XM_006714522	-0.17142	0.326511	0.326511
241939_at	AI424921	Homo sapiens	Oct 6, 2014	Consensus sequence	GenBank	gb:AI424921 /DB_XREF=gi:4270839 /DB_XREF=tg19a04,x1 /CLONE=IMAGE:2109198 /FEA=EST /CNT=7 /TID=Hs,122487,0 /TIER=ConsEnd /STK=3 /UG=Hs,122487 /UG_TITLE=ESTs, Weakly similar to A54854 Ras GTPase activating protein-related protein (H,sapiens)	AI424921	IQ motif containing GTPase activating protein 3	IQGAP3	128239	NM_178229	-0.382922	0.00567172	0.0121537

## Sheet: GSE15471
ID	GB_ACC	Species,Scientific,Name	Annotation,Date	Sequence,Type	Sequence,Source	Target,Description	Representative,Public,ID	Gene,Title	Gene,Symbol	ENTREZ_GENE_ID	RefSeq,Transcript,ID	logFC	P,VALUE	FDR
1553491_at	NM_173598	Homo sapiens	Oct 6, 2014	Consensus sequence	GenBank	gb:NM_173598,1 /DB_XREF=gi:27734770 /TID=Hs2,375836,1 /CNT=2 /FEA=FLmRNA /TIER=FL /STK=1 /LL=283455 /UG_GENE=FLJ25965 /UG=Hs,375836 /UG_TITLE=hypothetical protein FLJ25965 /DEF=Homo sapiens hypothetical protein FLJ25965 (FLJ25965), mRNA, /FL=gb:NM_173598,1	NM_173598	kinase suppressor of ras 2	KSR2	283455	NM_173598 /// XM_006719357	-0.252647	1.35891e-06	2.91194e-06
1569061_at	BC033549	Homo sapiens	Oct 6, 2014	Consensus sequence	GenBank	gb:BC033549,1 /DB_XREF=gi:23958844 /TID=Hs2,133294,1 /CNT=15 /FEA=mRNA /TIER=ConsEnd /STK=0 /UG=Hs,133294 /UG_TITLE=Homo sapiens, clone IMAGE:4826963, mRNA /DEF=Homo sapiens, clone IMAGE:4826963, mRNA,	BC033549	IQ motif containing GTPase activating protein 3	IQGAP3	128239	NM_178229	-0.355324	2.04434e-07	5.11085e-07
1569062_s_at	BC033549	Homo sapiens	Oct 6, 2014	Consensus sequence	GenBank	gb:BC033549,1 /DB_XREF=gi:23958844 /TID=Hs2,133294,1 /CNT=15 /FEA=mRNA /TIER=ConsEnd /STK=0 /UG=Hs,133294 /UG_TITLE=Homo sapiens, clone IMAGE:4826963, mRNA /DEF=Homo sapiens, clone IMAGE:4826963, mRNA,	BC033549	IQ motif containing GTPase activating protein 3	IQGAP3	128239	NM_178229	-0.138384	3.93748e-05	5.36929e-05
200791_s_at	NM_003870	Homo sapiens	Oct 6, 2014	Exemplar sequence	GenBank	gb:NM_003870,1 /DB_XREF=gi:4506786 /GEN=IQGAP1 /FEA=FLmRNA /CNT=327 /TID=Hs,1742,0 /TIER=FL+Stack /STK=68 /UG=Hs,1742 /LL=8826 /DEF=Homo sapiens IQ motif containing GTPase activating protein 1 (IQGAP1), mRNA, /PROD=IQ motif containing GTPase activating protein 1 /FL=gb:L33075,1 gb:NM_003870,1	NM_003870	IQ motif containing GTPase activating protein 1	IQGAP1	8826	NM_003870 /// XM_005254984	1.08394	9.64858e-10	7.23643e-09
203474_at	NM_006633	Homo sapiens	Oct 6, 2014	Exemplar sequence	GenBank	gb:NM_006633,1 /DB_XREF=gi:5729886 /GEN=IQGAP2 /FEA=FLmRNA /CNT=98 /TID=Hs,78993,0 /TIER=FL+Stack /STK=32 /UG=Hs,78993 /LL=10788 /DEF=Homo sapiens IQ motif containing GTPase activating protein 2 (IQGAP2), mRNA, /PROD=IQ motif containing GTPase activating protein 2 /FL=gb:U51903,1 gb:NM_006633,1	NM_006633	IQ motif containing GTPase activating protein 2	IQGAP2	10788	NM_001285460 /// NM_001285461 /// NM_001285462 /// NM_006633 /// XM_005248409 /// XM_005248410 /// XM_005248411 /// XM_005248413 /// XM_005248414 /// XM_006714522	-0.225786	0.0115152	0.014394
210840_s_at	D29640	Homo sapiens	Oct 6, 2014	Exemplar sequence	GenBank	gb:D29640,1 /DB_XREF=gi:473930 /GEN=KIAA0051 /FEA=FLmRNA /CNT=2 /TID=Hs,1742,1 /TIER=FL /STK=0 /UG=Hs,1742 /LL=8826 /UG_TITLE=IQ motif containing GTPase activating protein 1 /DEF=Human mRNA for KIAA0051 gene, complete cds, /FL=gb:D29640,1	D29640	IQ motif containing GTPase activating protein 1	IQGAP1	8826	NM_003870 /// XM_005254984	1.02567	2.44827e-11	3.6724e-10
213446_s_at	AI679073	Homo sapiens	Oct 6, 2014	Consensus sequence	GenBank	gb:AI679073 /DB_XREF=gi:4889255 /DB_XREF=tu71g05,x1 /CLONE=IMAGE:2256536 /FEA=EST /CNT=39 /TID=Hs,1742,2 /TIER=Stack /STK=9 /UG=Hs,1742 /LL=8826 /UG_GENE=IQGAP1 /UG_TITLE=IQ motif containing GTPase activating protein 1	AI679073	IQ motif containing GTPase activating protein 1	IQGAP1	8826	NM_003870 /// XM_005254984	1.03838	1.434e-05	2.39e-05
213767_at	U43586	Homo sapiens	Oct 6, 2014	Consensus sequence	GenBank	gb:U43586,1 /DB_XREF=gi:1171247 /GEN=KSR1 /FEA=mRNA /CNT=27 /TID=Hs,152094,0 /TIER=ConsEnd /STK=0 /UG=Hs,152094 /LL=8844 /UG_TITLE=kinase suppressor of ras /DEF=Human kinase suppressor of ras-1 (KSR1) mRNA, partial cds,	U43586	kinase suppressor of ras 1	KSR1	8844	NM_014238 /// XM_006722151 /// XM_006722152 /// XM_006722153 /// XM_006722154 /// XM_006722155 /// XM_006722156 /// XM_006722157 /// XM_006722158 /// XM_006722159	-0.49789	3.12088e-05	4.68132e-05
213769_at	AA971768	Homo sapiens	Oct 6, 2014	Consensus sequence	GenBank	gb:AA971768 /DB_XREF=gi:3147058 /DB_XREF=op86c03,s1 /CLONE=IMAGE:1583716 /FEA=mRNA /CNT=27 /TID=Hs,152094,0 /TIER=Stack /STK=8 /UG=Hs,152094 /LL=8844 /UG_GENE=KSR /UG_TITLE=kinase suppressor of ras	AA971768	kinase suppressor of ras 1	KSR1	8844	NM_014238 /// XM_006722151 /// XM_006722152 /// XM_006722153 /// XM_006722154 /// XM_006722155 /// XM_006722156 /// XM_006722157 /// XM_006722158 /// XM_006722159	-0.354003	1.31726e-07	3.95177e-07
213770_at	U43586	Homo sapiens	Oct 6, 2014	Consensus sequence	GenBank	gb:U43586,1 /DB_XREF=gi:1171247 /GEN=KSR1 /FEA=mRNA /CNT=27 /TID=Hs,152094,0 /TIER=ConsEnd /STK=0 /UG=Hs,152094 /LL=8844 /UG_TITLE=kinase suppressor of ras /DEF=Human kinase suppressor of ras-1 (KSR1) mRNA, partial cds,	U43586	kinase suppressor of ras 1	KSR1	8844	NM_014238 /// XM_006722151 /// XM_006722152 /// XM_006722153 /// XM_006722154 /// XM_006722155 /// XM_006722156 /// XM_006722157 /// XM_006722158 /// XM_006722159	-0.89459	4.83979e-08	2.4199e-07
229538_s_at	AW271106	Homo sapiens	Oct 6, 2014	Consensus sequence	GenBank	gb:AW271106 /DB_XREF=gi:6658136 /DB_XREF=xr49a07,x1 /CLONE=IMAGE:2763444 /FEA=EST /CNT=54 /TID=Hs,133294,1 /TIER=ConsEnd /STK=0 /UG=Hs,133294 /UG_TITLE=ESTs	AW271106	IQ motif containing GTPase activating protein 3	IQGAP3	128239	NM_178229	0.854108	1.81361e-06	3.40053e-06
230551_at	AI692426	Homo sapiens	Oct 6, 2014	Consensus sequence	GenBank	gb:AI692426 /DB_XREF=gi:4969766 /DB_XREF=wd69c09,x1 /CLONE=IMAGE:2336848 /FEA=EST /CNT=10 /TID=Hs,107331,0 /TIER=Stack /STK=10 /UG=Hs,107331 /UG_TITLE=ESTs	AI692426	kinase suppressor of ras 2	KSR2	283455	NM_173598 /// XM_006719357	-0.113908	0.895524	0.895524
235252_at	AI090141	Homo sapiens	Oct 6, 2014	Consensus sequence	GenBank	gb:AI090141 /DB_XREF=gi:3429200 /DB_XREF=qb33e03,x1 /CLONE=IMAGE:1698076 /FEA=EST /CNT=13 /TID=Hs,169061,0 /TIER=ConsEnd /STK=5 /UG=Hs,169061 /UG_TITLE=ESTs, Weakly similar to protein kinase related to Raf protein kinases (M,musculus)	AI090141	kinase suppressor of ras 1	KSR1	8844	NM_014238 /// XM_006722151 /// XM_006722152 /// XM_006722153 /// XM_006722154 /// XM_006722155 /// XM_006722156 /// XM_006722157 /// XM_006722158 /// XM_006722159	-0.412434	0.216384	0.23184
241723_at	AA679303	Homo sapiens	Oct 6, 2014	Consensus sequence	GenBank	gb:AA679303 /DB_XREF=gi:2659825 /DB_XREF=zi28c10,s1 /CLONE=IMAGE:432114 /FEA=EST /CNT=4 /TID=Hs,272113,0 /TIER=ConsEnd /STK=3 /UG=Hs,272113 /UG_TITLE=ESTs, Highly similar to RasGAP-related protein (H,sapiens)	AA679303	IQ motif containing GTPase activating protein 2	IQGAP2	10788	NM_001285460 /// NM_001285461 /// NM_001285462 /// NM_006633 /// XM_005248409 /// XM_005248410 /// XM_005248411 /// XM_005248413 /// XM_005248414 /// XM_006714522	-0.0810152	0.0151794	0.0175147
241939_at	AI424921	Homo sapiens	Oct 6, 2014	Consensus sequence	GenBank	gb:AI424921 /DB_XREF=gi:4270839 /DB_XREF=tg19a04,x1 /CLONE=IMAGE:2109198 /FEA=EST /CNT=7 /TID=Hs,122487,0 /TIER=ConsEnd /STK=3 /UG=Hs,122487 /UG_TITLE=ESTs, Weakly similar to A54854 Ras GTPase activating protein-related protein (H,sapiens)	AI424921	IQ motif containing GTPase activating protein 3	IQGAP3	128239	NM_178229	-0.594897	6.88044e-08	2.58017e-07
